# Supplementary material for: Laparoscopic Sleeve Gastrectomy in Patients with Severe Obesity Restores Adaptive Responses Leading to Nonalcoholic Steatohepatitis
Source: Int J Mol Sci. 2022 Jul 15;23(14):7830. doi: 10.3390/ijms23147830 (PMC9320342; doi:10.3390/ijms23147830)
Supplement: Supplementary file 1 [file ijms-23-07830-s001.zip]

Archive with 1 entries (1 files):
- ijms-1807556-supplementary.pdf
